# Supplementary material for: Current best practices in single‐cell RNA‐seq analysis: a tutorial
Source: Mol Syst Biol. 2019 Jun 19;15(6):e8746. doi: 10.15252/msb.20188746 (PMC6582955; doi:10.15252/msb.20188746)
Supplement: Supplementary file 3 — Dataset EV1 [file MSB-15-e8746-s003.zip]

Archive with 2 entries (2 files):
- README
- Dataset_EV1.xlsx
