# Supplementary material for: Current best practices in single‐cell RNA‐seq analysis: a tutorial
Source: Mol Syst Biol. 2019 Jun 19;15(6):e8746. doi: 10.15252/msb.20188746 (PMC6582955; doi:10.15252/msb.20188746)
Supplement: Supplementary file 3 — Dataset EV1 [file MSB-15-e8746-s003.zip › README]

HVGs.xlsx

A dataset containing metadata from 39 single-cell data analysis papers published in the past 4 years. For each dataset in these publications several covariates were captured. Where available, the number of highly variable genes (HVGs), the number of cells (after quality control), the number of reads per cell, the sequencing technology, the method of HVG extraction, the DOI, and the year of publication were noted and stored. This produced 59 data points and 6 dataset-independent filtering decisions.
