# Supplementary material for: Current best practices in single‐cell RNA‐seq analysis: a tutorial
Source: Mol Syst Biol. 2019 Jun 19;15(6):e8746. doi: 10.15252/msb.20188746 (PMC6582955; doi:10.15252/msb.20188746)
Supplement: Supplementary file 3 — Dataset EV1 [file MSB-15-e8746-s003.zip › Dataset_EV1.xlsx]

## Sheet: Data
	Number of HVGs	Number of cells	Sequencing depth per cell	Single cell technology	Technology type	HVG detection method	HVG use	DOI	Year published	Comments
	1000	68000	20000	10X (GemCode)	Droplet	Seurat	embedding	﻿10.1038/ncomms14049	2017
	469	68000	20000	10X (GemCode)	Droplet	Seurat	embedding	﻿10.1038/ncomms14049	2017
	761	8988	42697.5	10X (Chromium)	Droplet	Zeisel	TI	﻿10.1038/nature24489	2018
	1479	251203	46523	10X (Chromium)	Droplet	Seurat	embedding	﻿10.1016/J.CELL.2019.01.006	2019
	5000	3315	500000	C1	Microfluidics chip	Zeisel	clustering	﻿10.1126/science.aaa1934	2015
	2076	65781	38462	10X (Chromium)	Droplet	Seurat	embedding	﻿10.1101/191056	2017
	1500	115517		10X (GemcCode + Chromium)	Droplet	Smillie	embedding	﻿10.1101/455451	2018
	5000	1524792	5000	sci-RNA-seq3	Plate	Seurat	embedding + TI	﻿10.1038/s41586-019-0969-x	2019
	3844	35000		indrops	Droplet	Spring	correlation analysis	﻿10.1101/467886	2018	*estimated cell number for day 2
	1000	96373		indrops	Droplet	Spring	TI	﻿10.1101/467886	2018
	3937	2729		Smart-seq2 + Mars-seq	Plate	Brennecke	Data integration	﻿10.1038/nbt.4091	2018	*joint HVGs between datasets
	2507	7236		Cel-seq + Cel-seq2 + Smart-seq2	Plate	Brennecke	Data integration	﻿10.1038/nbt.4091	2018	*joint HVGs between datasets
	1409	68580	20000	10X (Chromium)	Droplet	Brennecke	Data integration	﻿10.1038/nbt.4091	2018
	1219	4459		10X (Chromium)	Droplet	Brennecke	Data integration	﻿10.1038/nbt.4091	2018
	556	8005		Cite-seq	Droplet	Stoeckius	embedding	﻿10.1038/nmeth.4380	2017
	1156	7937		10X (Chromium)	Droplet	Seurat	Data integration + embedding	﻿10.1186/s13073-019-0615-0	2019	*joint HVGs between datasets
	1368	11115		10X (Chromium)	Droplet	Seurat	Data integration + embedding	﻿10.1186/s13073-019-0615-0	2019	*joint HVGs between datasets
	1675	5759	﻿218,263 // 45,386	10X (Chromium)	Droplet	Seurat	embedding	﻿10.1038/s41591-018-0078-7	2018
	5546	182		Quartz-seq	Plate	Buettner	embedding	﻿10.1038/nbt.3102	2015
	2047	2717	208000	indrops	Droplet	Spring	embedding	﻿10.1016/j.cell.2015.04.044	2015	*200, 800, and 1600 genes gave same population structure results. Info comes from Haghverdi et al., 2016 who used this data
	1435	6915		Seq-well	Plate	Buettner	embedding + clustering	﻿10.1016/J.CELL.2019.01.031	2019
	1368	1987		Seq-well	Plate	Buettner	embedding + clustering	﻿10.1016/J.CELL.2019.01.031	2019
	1221	21232		10X (Chromium)	Droplet	Seurat	embedding	﻿10.1101/315333	2018
	3000	4000		indrops	Droplet	Spring	module analysis	﻿10.1038/s41586-018-0394-6	2018	*estimated cell number of secretory and basal cells
	5000	4000		indrops	Droplet	Spring	module analysis	﻿10.1038/s41586-018-0394-6	2018	*estimated cell number of secretory and basal cells
	3000	18213		10X (Chromium)	Droplet	LaManno	embedding	﻿10.1038/s41586-018-0414-6	2018
	2000	1720		10X (Chromium)	Droplet	LaManno	embedding	﻿10.1038/s41586-018-0414-6	2018
	606	6307		10X (Chromium)	Droplet	LaManno	embedding	﻿10.1038/s41586-018-0414-6	2018
	1108	349	over 50,000	mcSCRB-seq	Plate	Seurat	embedding	﻿10.1038/s41467-018-05347-6	2018
	3000	23822		Smart-seq2	Plate	M3Drop	embedding	﻿10.1101/453449	2018	Tasic et al., 2017 data
	1000	1679		SMARTer	Plate	M3Drop	embedding	﻿10.1101/453449	2018	Tasic et al., 2016 data
	3000	44808		drop-seq	Droplet	M3Drop	embedding	﻿10.1101/453449	2018	Macosko et al., 2015 data
	1000	27499		drop-seq	Droplet	M3Drop	embedding	﻿10.1101/453449	2018	Shekhar et al., 2016 data
	150	3663		10X (Chromium)	Droplet	M3Drop	embedding	﻿10.1101/453449	2018	Harris et al., 2018 data
	1000	1306127		10X (Chromium)	Droplet	Seurat	embedding	﻿10.1101/453449	2018	10X dataset
	2372	12820	30000	10X (Chromium)	Droplet	Spring	embedding	﻿10.1101/357368	2018	10X human mouse dataset
	3197	14619	25000	10X (Chromium)	Droplet	Spring	embedding	﻿10.1101/357368	2018	Kang et al. 2018, demuxlet dataset
	1129	4340	87000	10X (Chromium)	Droplet	Spring	embedding	﻿10.1101/357368	2018	10X dataset
	1307	8381	92000	10X (Chromium)	Droplet	Spring	embedding	﻿10.1101/357368	2018	10X dataset
	4773	1656	over 200,000	Smart-seq2	Plate	Brennecke	embedding	﻿10.1182/blood-2016-05-716480	2016
	2000	4500		indrops	Droplet	Spring	embedding	﻿10.1126/science.aar4362	2018	Further filtering was done on HVGs to only have HVGs that correlate with at least one other HVG // estimated cells per sample based on Suppl Fig 1C
	1883	38171		drop-seq	Droplet	Mean CV model based on neg. binomial + Seurat	embedding + TI	10.1126/science.aar3131	2018
	4910	21612	494 genes and ~970 transcripts	drop-seq	Droplet	Seurat	embedding + clustering	10.1126/science.aaq1723	2018
	5000	6500	250000	10X (Chromium)	Droplet	Seurat	embedding + clustering	10.1038/s41422-018-0099-2	2018
	1436	4233	66263	10X (Chromium)	Droplet	Mean CV model based on neg. binomial + Seurat	embedding + clustering	10.1016/j.cub.2018.02.040	2018
	2943	4565		10X (Chromium)	Droplet	Seurat	embedding + clustering	10.1007/s10142-019-00659-2	2019
	2000	2870		10x (Chromium)	Droplet	Seurat	Data integration	10.1016/j.immuni.2018.04.006	2018
	2000	12669		10x (Chromium)	Droplet	Seurat	Data integration	10.1016/j.immuni.2018.04.006	2018
	872	2870		10x (Chromium)	Droplet	Seurat	embedding + clustering	10.1016/j.immuni.2018.04.006	2018
	1193	12669		10x (Chromium)	Droplet	Seurat	embedding + clustering	10.1016/j.immuni.2018.04.006	2018
	2985	1700		10x (Chromium)	Droplet	Seurat	embedding + clustering	10.1016/j.cell.2018.03.063	2018
	5000	25546		10x (Chromium)	Droplet	Zeisel	embedding + clustering	10.1038/s41593-017-0056-2	2018
	1000	10000		10x (Chromium)	Droplet		Data integration	10.1104/pp.18.01482	2019	Joint between multiple datasets
	1500	76149		10x (Chromium)	Droplet	Seurat	Data integration	10.1016/j.immuni.2018.11.004	2019
	1418	34188		10x (Chromium)	Droplet		embedding	10.1182/blood-2018-08-862292	2018
	1500	20568		10x (Chromium)	Droplet	MetaCell	embedding + clustering	10.1038/s41591-018-0269-2	2018
	2000	14341		10x (Chromium) + drop-seq	Droplet	Seurat	Data integration	10.1126/sciadv.aau4788	2018
	2000	6754		10x (Chromium) + drop-seq	Droplet	Seurat	Data integration	10.1126/sciadv.aau4788	2018
	1751	1524		10x (Chromium) + drop-seq	Droplet	Seurat	TI	10.1126/sciadv.aau4788	2018
Informative, but not comparable datapoints to above	1000					Butler	Data integration	﻿10.1038/nbt.4096	2018	*Dataset independent protocol for CCA
These data were not used for plotting	2547	46		Smart-seq2	Plate	M3Drop	Data integration	﻿10.1101/453449	2018	Caldwell et al., 2016 data * this dataset was mapped into another dataset space, no HVGs were selected only on this data
	2000					Seurat V3	Data integration	﻿10.1101/460147	2018	*Dataset independent protocol for CCA-based multi-modal data integration
	2000	<5000				Seurat	embedding + TI	﻿10.1038/s41586-019-0969-x	2019	*decision protocol for Monocle 3
	300	<1000				Seurat	embedding + TI	﻿10.1038/s41586-019-0969-x	2019	*decision protocol for Monocle 3
	5000	>5000				Seurat	embedding + TI	﻿10.1038/s41586-019-0969-x	2019	*decision protocol for Monocle 3

## Sheet: Notes
	Methods:
	Brennecke	GLM to squared coefficient of variation vs mean, and use outliers
	Zeisel	CV - mean linear regression in log space and select genes based on distance to fit line
	Seurat	selecting genes with highest coefficient of variation per mean bin
	Spring	genes with above-poisson noise
	Smillie	Fit CV - mean curve by splines within mean expression bins. Take outliers of curve fit.
	Stoeckius	Fit loess curve to log CV vs log mean. Take genes with standardized residual > 1.
	Buettner	log-linear fit of squared CV to mean, and take outliers
	Butler	Highest dispersion genes
	LaManno	Support vector regression on CV prediction based on mean
	M3Drop	Michaelis-menthen fit to mean expression vs dropout curve, use outliers above fit
	Seurat V3	Variance stabilizing transform method
	Protocol explanations:
	C1	Islam et al method
	Other Notes:	We are using multiple versions of a paper as these represent different informed HVG selection decisions
		e.g., schiebinger et al., optimal transport paper bioRxiv
		When methods for filtering were similarly described they received the same name even when a different tool was used, e.g., Scanpy and Seurat methods are the same
		Monocle 3 and CCA have protocols that determine HVG selection criteria, these are included below the table
		The Use case TI, includes cell fate analysis
		Sometimes mean reads per cell are quoted, and sometimes median reads
		The number of cells after filtering is quoted where possible
	HVG use:
	embedding	The process of finding a low-dimensional representation of a the dataset using either dimensionality reduction techniques or a KNN-graph. This often includes a clustering step afterwards.
	TI	Performing trajectory inteference on the data. This is often preceded by an embedding step.
	clustering	Clustering the dataset (without prior embedding, if not also mentioned).
	Data integration	Using CCA or MNN to calculate and remove the batch effect present between datasets.
	module analysis	Calculating correlation modules based on HVGs.
	correlation analysis	Performing correlation analysis not linked to generating modules of genes.

## Sheet: HVGs.csv
HVGs	Cells	Technology	Technology type
1000	68000	10X (GemCode)	Droplet
469	68000	10X (GemCode)	Droplet
761	8988	10X (Chromium)	Droplet
1479	251203	10X (Chromium)	Droplet
5000	3315	C1	Microfluidics chip
2076	65781	10X (Chromium)	Droplet
1500	115517	10X (GemCode + Chromium)	Droplet
5000	1524792	sci-RNA-seq3	Plate
3844	35000	indrops	Droplet
1000	96373	indrops	Droplet
3937	2729	Smart-seq2 + Mars-seq	Plate
2507	7236	Cel-seq + Cel-seq2 + Smart-seq2	Plate
1409	68580	10X (Chromium)	Droplet
1219	4459	10X (Chromium)	Droplet
556	8005	Cite-seq	Droplet
1156	7937	10X (Chromium)	Droplet
1368	11115	10X (Chromium)	Droplet
1675	5759	10X (Chromium)	Droplet
5546	182	Quartz-seq	Plate
2047	2717	indrops	Droplet
1435	6915	Seq-well	Plate
1368	1987	Seq-well	Plate
1221	21232	10X (Chromium)	Droplet
3000	4000	indrops	Droplet
5000	4000	indrops	Droplet
3000	18213	10X (Chromium)	Droplet
2000	1720	10X (Chromium)	Droplet
606	6307	10X (Chromium)	Droplet
1108	349	mcSCRB-seq	Plate
3000	23822	Smart-seq2	Plate
1000	1679	SMARTer	Plate
3000	44808	drop-seq	Droplet
1000	27499	drop-seq	Droplet
150	3663	10X (Chromium)	Droplet
1000	1306127	10X (Chromium)	Droplet
2372	12820	10X (Chromium)	Droplet
3197	14619	10X (Chromium)	Droplet
1129	4340	10X (Chromium)	Droplet
1307	8381	10X (Chromium)	Droplet
4773	1656	Smart-seq2	Plate
2000	4500	indrops	Droplet
1883	38171	drop-seq	Droplet
4910	21612	drop-seq	Droplet
5000	6500	10X (Chromium)	Droplet
1436	4233	10X (Chromium)	Droplet
2943	4565	10X (Chromium)	Droplet
2000	2870	10x (Chromium)	Droplet
2000	12669	10x (Chromium)	Droplet
872	2870	10x (Chromium)	Droplet
1193	12669	10x (Chromium)	Droplet
2985	1700	10x (Chromium)	Droplet
5000	25546	10x (Chromium)	Droplet
1000	10000	10x (Chromium)	Droplet
1500	76149	10x (Chromium)	Droplet
1418	34188	10x (Chromium)	Droplet
1500	20568	10x (Chromium)	Droplet
2000	14341	10x (Chromium) + drop-seq	Droplet
2000	6754	10x (Chromium) + drop-seq	Droplet
1751	1524	10x (Chromium) + drop-seq	Droplet
